# Supplementary material for: Modeling cell-specific dynamics and regulation of the common gamma chain cytokines
Source: Cell Rep. Author manuscript; Available in PMC 2021 Jun 5. (PMC8179794; doi:10.1016/j.celrep.2021.109044)
Supplement: 2 [file NIHMS1708599-supplement-2.xlsx]

## Sheet: Sheet1
IL2-060 N-term WT monomeric biotinylated
2020-12-11								2020-01-02
Conc. (nM)	Response	KD (M)	kon(1/Ms)	kdis(1/s)	kdis Error	RMax		Conc. (nM)	Response	KD (M)	kon(1/Ms)	kdis(1/s)	kdis Error	RMax
400	0.6274	9.311e-09	54730	0.0005096	1.924e-05	0.6492		400	0.2654	4.412e-09	108500	0.0004787	4.907e-06	0.2786
400	0.6336	1.506e-08	52830	0.0007955	1.899e-05	0.6673		200	0.2511	3.934e-09	119100	0.0004688	4.666e-06	0.2662
160	0.5757	6.641e-09	59420	0.0003946	1.696e-05	0.597		100	0.2409	3.127e-09	129900	0.0004061	5.028e-06	0.2558
160	0.577	8.732e-09	58390	0.0005099	1.523e-05	0.6075		50	0.2345	2.875e-09	135700	0.00039	5.149e-06	0.2514
64	0.5409	5.528e-09	67050	0.0003706	1.488e-05	0.5741		25	0.2382	3.147e-09	137900	0.0004338	5.88e-06	0.2651
64	0.5106	8.505e-09	66090	0.000562	1.527e-05	0.5678		12.5	0.1583	3.627e-09	126300	0.0004579	8.06e-06	0.2034
25.6	0.4645	3.608e-09	83760	0.0003022	1.732e-05	0.5159		6.25	0.1284	4.534e-09	112400	0.0005096	8.079e-06	0.2343
25.6	0.4362	5.874e-09	78020	0.0004583	1.493e-05	0.524		400	0.2625	4.515e-09	108700	0.000491	5.063e-06	0.2777
10.2	0.3936	4.673e-09	90860	0.0004246	2.092e-05	0.5839		200	0.2592	3.729e-09	121300	0.0004523	4.739e-06	0.2752
10.2	0.3649	5.239e-09	83410	0.000437	2.128e-05	0.5674		100	0.2222	2.515e-09	138300	0.0003478	4.647e-06	0.2403
4.1	0.2376	1.434e-08	39850	0.0005716	3.381e-05	1.2797		50	0.2257	2.794e-09	141600	0.0003958	4.773e-06	0.2452
4.1	0.188	6.915e-09	60290	0.0004169	3.202e-05	0.6335		25	0.2087	2.727e-09	147100	0.0004012	5.178e-06	0.2339
1.64	0.089			6.099e+35	<1.0E-07			12.5	0.177	1.896e-09	165000	0.0003129	5.972e-06	0.2034
1.64	0.1052			0.0009042	7.927e-05			6.25	0.1547	2.655e-09	167400	0.0004444	7.727e-06	0.2253
	avg	7.3171	69456000000000	476430					avg	3.27483	1.31617e+14	419692
Cterm WT monomeric biotinylated
2020-12-11								2020-01-02
Conc. (nM)	Response	KD (M)	kon(1/Ms)	kdis(1/s)	kdis Error	RMax		Conc. (nM)	Response	KD (M)	kon(1/Ms)	kdis(1/s)	kdis Error	RMax
400	0.5273	5.068e-09	94240	0.0004776	2.109e-05	0.546		400	0.1853	1.972e-09	171300	0.0003379	1.222e-05	0.1947
160	0.4894	2.785e-09	112800	0.0003142	2.153e-05	0.5111		200	0.1715	1.223e-09	205600	0.0002514	1.59e-05	0.1826
64	0.4972	4.376e-09	113500	0.0004966	2.24e-05	0.528		100	0.1771	8.314e-10	224300	0.0001864	1.645e-05	0.1874
25.6	0.4676	3.123e-09	121500	0.0003794	1.972e-05	0.5134		50	0.1724	1.398e-09	216100	0.0003022	1.795e-05	0.182
10.2	0.3993	2.903e-09	130100	0.0003778	2.403e-05	0.5105		25	0.1693	1.375e-09	230100	0.0003163	2.258e-05	0.1818
1.64	0.1417			0.0007334	6.421e-05			12.5	0.1316	9.061e-10	250500	0.000227	1.485e-05	0.1428
4.1	0.2528			0.0008164	4.076e-05			6.25	0.1087	6e-10	260900	0.0001565	1.747e-05	0.1192
400	0.533	7.975e-09	95560	0.0007621	1.842e-05	0.5541		400	0.2026	4.676e-09	159600	0.000746	1.761e-05	0.2124
160	0.5372	5.88e-09	108600	0.0006388	1.668e-05	0.5621		200	0.1719	1.875e-09	205600	0.0003855	8.658e-06	0.1862
64	0.4706	3.639e-09	114400	0.0004164	2.861e-05	0.4965		100	0.1547	2.157e-09	213800	0.0004612	1.007e-05	0.1696
25.6	0.4303	4.036e-09	121900	0.0004921	1.664e-05	0.4888		50	0.1618	1.585e-09	220800	0.00035	1.533e-05	0.1764
10.2	0.3975	3.094e-09	125600	0.0003887	1.886e-05	0.5161		25	0.1785	1.974e-09	201900	0.0003987	1.695e-05	0.1948
1.64	0.1464	1.839e-09	125400	0.0002307	7.745e-05	0.4728		12.5	0.1481	1.603e-09	218600	0.0003505	1.955e-05	0.1689
4.1	0.2665	6.146e-09	82010	0.000504	2.806e-05	0.7612		6.25	0.1333	1.711e-09	216600	0.0003707	2.224e-05	0.1734
	avg	4.2879	113820000000000	474370					avg	1.79796	209850000000000	359425
N88D monomeric biotinylated
2020-12-11								2020-01-02
Conc. (nM)	Response	KD (M)	kon(1/Ms)	kdis(1/s)	kdis Error	RMax		Conc. (nM)	Response	KD (M)	kon(1/Ms)	kdis(1/s)	kdis Error	RMax
400	0.3643	4.517e-08	36340	0.001641	6.119e-06	0.4217		400	0.1403	5.142e-08	45630	0.002346	8.754e-06	0.1675
160	0.2647	3.016e-08	51540	0.001555	5.759e-06	0.3208		200	0.097	3.493e-08	64250	0.002244	8.629e-06	0.1229
64	0.2306	2.26e-08	67960	0.001536	5.775e-06	0.3111		100	0.0821	2.255e-08	100100	0.002258	8.495e-06	0.1085
25.6	0.1238	1.261e-08	113400	0.001429	9.225e-06	0.1833		50	0.0611	2.608e-08	102900	0.002684	1.309e-05	0.0914
10.2	0.084	3.023e-09	509200	0.001539	1.603e-05	0.1043		25	0.0466	6.657e-09	442900	0.002948	1.847e-05	0.0602
4.1	0.0353	1.229e-10	14530000	0.001787	4.072e-05	0.0362		12.5	0.0244	1.052e-09	2350000	0.002471	2.821e-05	0.0278
1.64	0.0093	6.27e-10	2740000	0.001718	0.000104	0.0123		6.25	0.0051	2.824e-11	65860000	0.00186	3.247e-05	0.01
400	0.3616	5.368e-08	33150	0.001779	5.972e-06	0.4174		400	-7.8532
160	0.284	3.837e-08	47950	0.00184	6.65e-06	0.3568		200	0.1088	4.343e-08	59470	0.002583	8.832e-06	0.1406
64	0.1843	2.609e-08	67480	0.001761	7.303e-06	0.2603		100	0.075	2.934e-08	86080	0.002525	9.421e-06	0.1033
25.6	0.1178	1.475e-08	112700	0.001662	8.833e-06	0.1819		50	0.049	8.664e-09	302800	0.002624	1.305e-05	0.06
10.2	0.0699	2.54e-09	655700	0.001666	1.555e-05	0.0836		25	0.0769			0.0062	0.0001312
4.1	0.0405	1.128e-09	1476000	0.001665	3.376e-05	0.0472		12.5	0.0322	7.216e-09	688500	0.004968	9.508e-05	0.0475
1.64	0.0278	3.337e-10	3713000	0.001239	6.258e-05	0.029		6.25	0.0262	8.352e-10	2937000	0.002453	4.245e-05	0.0305
	avg	24.8993	169542000000000	1640800					avg	23.1339	424263000000000	2.7651e+06
Cterm V91K monomeric biotinylated
2020-12-11								2020-01-02
Conc. (nM)	Response	KD (M)	kon(1/Ms)	kdis(1/s)	kdis Error	RMax		Conc. (nM)	Response	KD (M)	kon(1/Ms)	kdis(1/s)	kdis Error	RMax
400	0.5453	1.122e-08	35410	0.0003974	1.118e-05	0.5661		400	0.2274	7.184e-09	57490	0.000413	2.015e-06	0.2448
160	0.4962	8.759e-09	41550	0.0003639	9.079e-06	0.5182		200	0.211	6.208e-09	64100	0.0003979	2.297e-06	0.2278
64	0.4502	5.603e-09	52640	0.0002949	8.008e-06	0.4803		100	0.1922	5.788e-09	73950	0.000428	2.369e-06	0.2111
25.6	0.3414	3.199e-09	70860	0.0002266	1.009e-05	0.3794		50	0.218	6.482e-09	69790	0.0004524	3.455e-06	0.2415
10.2	0.2551	6.138e-09	76210	0.0004678	1.578e-05	0.4213		25	0.1351	3.95e-09	96100	0.0003796	3.713e-06	0.1586
4.1	0.1241	3.589e-11	186900	6.708e-06	3.256e-05	0.1477		12.5	0.1257	4.578e-09	87400	0.0004001	5.84e-06	0.173
1.64	0.0467	3.854e-12	181800	7.008e-07	4.366e-05	0.0948		6.25	0.0571	3.292e-09	111400	0.0003668	7.295e-06	0.0984
400	0.5699	1.793e-08	34870	0.0006252	8.288e-06	0.6		400	0.2474	8.303e-09	52950	0.0004396	3.512e-06	0.2562
160	0.5083	1.426e-08	40410	0.0005765	7.301e-06	0.5519		200	0.2052	6.089e-09	64510	0.0003928	2.319e-06	0.221
64	0.4169	9.823e-09	49850	0.0004897	8.811e-06	0.4743		100	0.2035	5.29e-09	79380	0.0004199	2.783e-06	0.2194
25.6	0.3143	8.824e-09	57750	0.0005096	8.891e-06	0.4208		50	0.1621	4.323e-09	85530	0.0003697	3.058e-06	0.1777
10.2	0.2346	9.885e-09	59940	0.0005925	1.326e-05	0.4851		25	0.1476	4.461e-09	94710	0.0004225	3.779e-06	0.1732
4.1	0.1172	2.315e-09	115400	0.0002672	2.875e-05	0.2223		12.5	0.1043	3.982e-09	109400	0.0004357	6.579e-06	0.138
1.64	0.0624			0.00129	5.296e-05			6.25	0.0703	2.465e-09	163000	0.0004017	7.417e-06	0.0992
	avg	9.5641	51949000000000	454410					avg	5.55317	77942500000000	412600
IL2-110 monomeric biotinylated
								2020-01-02
Conc. (nM)	Response	KD (M)	kon(1/Ms)	kdis(1/s)	kdis Error	RMax		Conc. (nM)	Response	KD (M)	kon(1/Ms)	kdis(1/s)	kdis Error	RMax
400	0.2732	3.182e-09	118100	0.0003759	3.38e-06	0.2918		400	0.3128	4.985e-09	95060	0.0004739	6.675e-06	0.3188
200	0.2492	2.015e-09	135100	0.0002723	3.816e-06	0.2702		200	0.2946	3.201e-09	106600	0.0003412	6.478e-06	0.3028
100	0.2493	2.258e-09	143200	0.0003234	4.08e-06	0.2686		100	0.2952	3.368e-09	113100	0.0003808	7.299e-06	0.3053
50	0.2293	1.885e-09	150900	0.0002845	4.247e-06	0.2472		50	0.3263	3.04e-09	96820	0.0002943	8.011e-06	0.3254
25	0.2022	1.979e-09	162200	0.000321	5.031e-06	0.2234		25	0.2594	2.59e-09	133500	0.0003458	9.162e-06	0.2832
12.5	0.1945	2.082e-09	163200	0.0003399	5.264e-06	0.2278		12.5	0.2008	2.462e-09	146200	0.00036	9.091e-06	0.2393
6.25	0.1467	1.846e-09	162400	0.0002997	6.354e-06	0.2		6.25	0.1433	2.334e-09	146100	0.000341	1.393e-05	0.2049
400	0.2775	4.596e-09	127400	0.0005853	6.547e-06	0.3015		400	0.2637	3.15e-09	128600	0.0004052	5.821e-06	0.2841
200	0.2673	3.278e-09	137200	0.0004498	4.185e-06	0.2902		200	0.2602	2.92e-09	138500	0.0004044	5.624e-06	0.2815
100	0.2331	2.488e-09	160200	0.0003986	3.46e-06	0.2585		100	0.2364	2.759e-09	146600	0.0004045	4.93e-06	0.2594
50	0.2251	2.475e-09	167600	0.0004147	4.086e-06	0.25		50	0.2334	2.313e-09	148300	0.000343	6.944e-06	0.2542
25	0.2288	3.149e-09	156000	0.0004912	3.881e-06	0.2626		25	0.2365	2.833e-09	147000	0.0004163	6.612e-06	0.2656
12.5	0.1836	2.067e-09	185900	0.0003842	4.45e-06	0.2134		12.5	0.1963	2.487e-09	158900	0.0003952	8.369e-06	0.2354
6.25	0.1587	3.226e-09	165600	0.0005342	5.325e-06	0.2435		6.25	0.164	2.773e-09	144400	0.0004003	1.002e-05	0.2453
	avg	2.62117	1.50583e+14	386733					avg	3.009	1.29932e+14	380383
IL2-109 monomeric biotinylated
2020-01-07								2020-01-02
Conc. (nM)	Response	KD (M)	kon(1/Ms)	kdis(1/s)	kdis Error	RMax		Conc. (nM)	Response	KD (M)	kon(1/Ms)	kdis(1/s)	kdis Error	RMax
400	0.2951	3.986e-09	90460	0.0003606	4.115e-06	0.3063		400	0.3164	4.255e-09	102000	0.000434	3.825e-06	0.3327
200	0.2475	3.398e-09	116400	0.0003955	3.281e-06	0.2686		200	0.2912	3.753e-09	112700	0.0004231	3.336e-06	0.3103
100	0.2485	3.893e-09	122100	0.0004755	2.889e-06	0.2694		100	0.2921	3.702e-09	117200	0.0004338	3.288e-06	0.3127
50	0.2476	3.652e-09	120300	0.0004392	3.212e-06	0.2689		50	0.2901	3.693e-09	114900	0.0004243	3.871e-06	0.3113
25	0.2354	3.414e-09	127300	0.0004348	3.135e-06	0.2672		25	0.2834	4.211e-09	118900	0.0005008	4.18e-06	0.3232
12.5	0.1784	4.027e-09	132100	0.000532	4.995e-06	0.2351		12.5	0.2333	3.559e-09	125100	0.0004451	4.602e-06	0.2941
6.25	0.1425	2.407e-09	152000	0.0003658	6.195e-06	0.2039		6.25	0.153	2.797e-09	123400	0.0003452	7.764e-06	0.236
400	0.3256	6.638e-09	79970	0.0005308	3.466e-06	0.336		400	0.3254	4.774e-09	101500	0.0004846	3.035e-06	0.3409
200	0.274	4.586e-09	105400	0.0004834	2.898e-06	0.2892		200	0.3208	4.586e-09	104100	0.0004772	2.892e-06	0.3389
100	0.2657	4.155e-09	108500	0.0004509	2.786e-06	0.2799		100	0.2893	3.864e-09	116600	0.0004504	3.05e-06	0.3086
50	0.2419	3.831e-09	118400	0.0004537	2.594e-06	0.2608		50	0.2671	3.683e-09	117400	0.0004324	3.502e-06	0.2885
25	0.2311	3.952e-09	121600	0.0004805	2.913e-06	0.2644		25	0.2634	3.695e-09	125800	0.0004646	3.93e-06	0.2989
12.5	0.2007	3.255e-09	132700	0.0004319	3.467e-06	0.2505		12.5	0.2242	3.317e-09	136700	0.0004534	4.692e-06	0.2806
6.25	0.1647	3.173e-09	142700	0.0004529	4.205e-06	0.2537		6.25	0.1801	3.674e-09	140000	0.0005143	5.73e-06	0.2928
	avg	4.06558	114602500000000	455733					avg	3.92433	116075000000000	451975
